# Supplementary material for: The “hype” of hydrops in classifying vestibular disorders: a narrative review
Source: J Neurol. 2020 Nov 17;267(Suppl 1):197–211. doi: 10.1007/s00415-020-10278-8 (PMC7718205; doi:10.1007/s00415-020-10278-8)
Supplement: Supplementary file 1 — Supplementary file1 (XLSX 245 kb) [file 415_2020_10278_MOESM1_ESM.xlsx]

## Sheet: General population
First author	Year	Study design	Feature	Definition	Sample size	Age	Outcome	Source population	Reference
Rasmussen	1991	Cross-sectional	Headache	All forms of Headaches	740	25-64	Current-prevalance	Community, Interview and neurological examination	60
Stovner	2007	Review	Headache	All forms of Headaches	241-102557	3-86	Current-prevalance	Population, Community school health plan	61
Radtke	2008	Cross-sectional	Headache	All forms of Headaches	7341	>18	One-year prevalence	General population, Telephone interviews	62
Hannaford	2005	Cross-sectional	Tinnitus	Noises in head or ears lasting more than five minutes	15445	>14	Current-prevalance	General population, Postal questionnaires	63
Cho	2010	Cross-sectional	Tinnitus	A sound (humming, buzzing, ringing) that originated from the ear	4930	2-80	One-year prevalence	General population, National Health and Nutrition examination survey	64
Neuhauser	2008	Cross-sectional	Dizziness	Dizziness not otherwise specified	1003	18-79	One-year prevalence	General population, Telephone interviews	65
Cho	2010	Cross-sectional	Dizziness	Dizziness or imbalance	2394	>40	One-year prevalence	General population, National health and nutrititon examiniation surveys	64
Koo	2015	Cross-sectional	Dizziness	Dizziness or imbalance	3267	>40	One-year prevalence	General population, National health survey	66
Lin	2014	Cross-sectional	Dizziness	Problems with dizziness or balance	2490	>18	One-year prevalence	General population, National health survey	67
Agrawal	2008	Cross-sectional	Hearing loss	Speech-frequency hearing loss of > 25 dB	5742	20-69	Current-prevalance	General population, National health and Nutrition examination survey	68
Golub	2017	Cross-sectional	Hearing loss	Unilateral hearing loss of > 25 dB	6242	>18	Current-prevalance	General population, National health and Nutrition examination survey	69
Koo	2015	Cross-sectional	Hearing loss	Speech-frequency hearing loss of > 25 dB	3267	>40	Current-prevalance	General population, Nationalwide health survey	66
Lin	2011	Epidemiological survey	Hearing loss	Bilateral speech-frequency of > than 25 dB	7490	>12	One-year prevalence	National health and nutrition examination surveys	70
Kuttila	2001	A population-based survey	Otalgia	Secondary otalgia not associated with infection or otitis	411	25-65	Six-months prevalence	General community	71
Kuttila	1995	Longitudinal study	Aural fullness	Aural fullness not associated with infection	411	25-65	Six-months prevalence	General community	72
Pyakurel	2014	Cross-sectional hospital based	Aural fullness	Aural fullness not otherwise specified	866	>60	Current-prevalance	Geriatic patient visiting outpatient department	73
Rasmussen	1991	Cross-sectional	Migraine	Migraine (diagnostic criteria)	740	25-64	Current-prevalance	Community, Interview and neurological examination	60
Stovner	2007	Review	Migraine	Migraine (diagnostic criteria)	241-102557	3-86	Current-prevalance	General population, Community school health plan	61
Radtke	2008	Cross-sectional	Migraine	Migrainious headaches	7341	>18	One-year prevalence	General population, Telephone interviews	62
Neuhauser	2008	Cross-sectional	Vertigo	Rotational, positinal vertigo or recurrent dizziness with nausea and either imbalance or oscillopsia	1003	18-79	One-year prevalence	General population, Telephone interviews	65
Neuhauser	2005	Cross-sectional	Vertigo	Rotational vertigo, positinal vertigo or recurrent dizziness with nausea and either imbalance or oscillopsia	1003	>18	One-year prevalence	General population, Telephone interviews and neuro-otologic interview	74
Cho	2010	Cross-sectional	Vertigo	Positional vertigo	2394	>40	One-year prevalence	General population, National Health and nutrititon examiniation surveys	64
Koo	2015	Cross-sectional	Falls	Fallen without any external factors	3267	>40	One-year prevalence	General population, National Health survey	66
Cho	2010	Cross-sectional	Falls	Fallen without any external factors	2394	>40	One-year prevalence	General population, National Health and nutrititon examiniation surveys	64
Lin	2014	Cross-sectional	Falls	Unexpectedly dropped to the floor or ground, standing, walking, or bending position	2490	>18	One-year prevalence	General population, National Health survey	67
Vernooi	2007	Prospective, population-based cohort	CPA tumor (radiology)	Cerebellopontine tumor on MRI	2000	45-97	Point prevalence	General population, living in the suburb of Rotterdam	75
Belal	1980	Retrospective cohort (histology)	Endolymphatic hydrops (histology)	Displacement of reissner's membrane towards the scala vestibuli and associated with ballooning of the saccule with displacement of its walls towards the footplate of the stapes.	703 ears	Cadavers (0-98)	Point prevalence	General temporal bone collection	20
Paparella	1978	Review (histology)	Endolymphatic hydrops (histology)	Hydrops in one or more cochlear turns	560 ears	Cadavers	Point prevalence	General temporal bone collection	76

## Sheet: Healthy references
First author	Year	Study design	Feature	Definition	Sample size	Age	Outcome	Population	Source population	Reference
Bisdorff	2010	Cross-sectional	Headache	Dizziness in a headache population (=51%)	1909	Adults	Symptom prevalence	Non-chronic headache sufferes	Headache population	77
Tyrell	2014	Cross-sectional	Tinnitus	Noises (such as ringing or buzzing) in your head or in one or both ears that lasts for more than five minutes	501306	37-73	Current prevalence	Controls (Labyrintitis, otosclerosis, generic ear/vestibular disorders excluded)	(semi) General population, recruited via GP, surgeries and advertisments	43
Chole	1992	Cross-sectional	Tinnitus	Do you experience head noise? (uni and bilateraal)	368	>11	Symptom prevalence	Controls (Patients seeking routine dental care)	Patients seeking routine dental care	78
Chole	1992	Cross-sectional	Tinnitus	Do you experience head noise? (uni and bilateraal)	326	>11	Symptom prevalence	Controls (Patients seeking routine medical care for health maintenance)	Patients seeking routine medical care for health maintenance	78
Cox	2008	Cross-sectional	Tinnitus	Brief (<5 min) ringing or other noises in the ear	78	10-89	Symptom prevalence	Controls (Normal ear examination results and no history of chronic headaches, migraines, or TMD. These patients also had no recent history of ear infections or rhinosinusitis.)	Otolaryngology department	79
Cox	2008	Cross-sectional	Dizziness	Brief (<5 min) dizziness, spinning, or loss of equilibrium	78	10-89	Symptom prevalence	Controls (Normal ear examination results and no history of chronic headaches, migraines, or TMD. These patients also had no recent history of ear infections or rhinosinusitis.)	Otolaryngology department	79
Akther	2013	Cross-sectional	Otalgia	Pain in or around your ears	1387	18-21	Symptom prevalence	Control (TMD negative group)	First year university students	81
Jáuregui-Renaud	2013	Cross-sectional	Dizziness	Dizziness not otherwise specified	282	>19	Symptom prevalence	Controls (No history of middel ear, retinal, neurological, autoimune disorders or vestibular disorders)	Referred patients	80
Tyrell	2014	Cross-sectional	Hearing loss	Any difficulty with hearing (subjective)	501306	37-73	Current prevalence	Controls (labyrintitis, otosclerosis, generic ear/vestibular disorders excluded)	(semi) General population, recruited via GP, surgeries and advertisments	43
Cox	2008	Cross-sectional	Hearing loss	Muffled hearing (slight decrease in or distortion of sound)	78	10-89	Symptom prevalence	Controls (Normal ear examination results and no history of chronic headaches, migraines, or TMD. These patients also had no recent history of ear infections or rhinosinusitis.)	Otolaryngology department	79
Cox	2008	Cross-sectional	Aural fullness	Pressure or fullness in the ear	78	37-73	Symptom prevalence	Controls (Normal ear examination results and no history of chronic headaches, migraines, or TMD. These patients also had no recent history of ear infections or rhinosinusitis.	Otolaryngology department	79
Tyrell	2014	Cross-sectional	Migraine	Migraine (diagnostic criteria)	501306	37-73	Current prevalence	Controls (Labyrintitis, otosclerosis, generic ear/vestibular disorders excluded)	(semi) General population, recruited via GP, surgeries and advertisments	43
Chole	1992	Cross-sectional	Vertigo	Spinning dizziness (severe)	368	>11	Symptom prevalence	Controls (Patients seeking routine dental care)	Patients seeking routine dental care	78
Chole	1992	Cross-sectional	Vertigo	Spinning dizziness (severe)	368	>11	Symptom prevalence	Controls (Patients seeking routine dental care)	Patients seeking routine dental care	78
Tyrell	2014	Cross-sectional	Falls	Falls >1/year	501306	37-73	Current prevalence	Controls (Labyrintitis, otosclerosis, generic ear/vestibular disorders excluded)	(semi) General population, recruited via GP, surgeries and advertisments	43
Jáuregui-Renaud	2013	Cross-sectional	Falls	Frequent falls >1/month	282	>19	Symptom prevalence	Controls (No history of middel ear, retinal, neurological, autoimune disorders + no vestibular disorders)	Referred patients	80
Belal	1980	Retrospective cohort (histology)	Endoymphatic hydrops (histology)	Displacement of reissner's membrane towards the scala vestibuli and associated with ballooning of the saccule with displacement of its walls towards the footplate of the stapes.	57 ears	newborns-98	Point prevalence	Cadavers with hydrops - normal	Temporal bone collection	20
Bachor	1995	Retrospective cohort (histology)	Endoymphatic hydrops (histology)	Bulging of Reissners membrane in more than one turn.	118 ears	Children 1-10	Point prevalence	Cadavers of infants	Temporal bone collection	22
Saito	1990	Retrospective cohort (histology)	Endoymphatic hydrops (histology)	EH not otherwise specified	24 ears	Adults	Point prevalence	Cadavers healthy controls - normal	Temporal bone collection	23
Conte	2018	Retrospective cohort	Endolymphatic hydrops (radiology)	Semiquantitative grading method: cut-off: mild	24 ears	Adults	Point prevalence	Healthy side of SSHL	Otolaryngology department	25
Attyé	2017	Prospective cohort	Endolymphatic hydrops (radiology)	Semiquantitative grading method: cut-off: mild	30 patients	>40	Point prevalence	Healthy volunteers	Volunteers (no history)	39
Yoshida	2018	Prospective cohort	Endolymphatic hydrops (radiology)	Semiquantitative grading method: cut-off: mild	42 ears	24-74	Point prevalence	Healthy volunteers	Volunteers (no history)	27
Conte	2018	Retrospective cohort	Endolymphatic hydrops (radiology)	Semiquantitative grading method: cut-off: mild	22 ears	25-74	Point prevalence	Healthy volunteers	Volunteers (no history)	84
Ito	2016	Prospective cohort	Endolymphatic hydrops (radiology)	Semiquantitative grading method: cut-off: mild	30 ears	20-78	Point prevalence	Healthy volunteers	Volunteers (no history)	29
Attyé	2017	Prospective cohort	Endolymphatic hydrops (radiology)	Semiquantitative grading method: cut-off: mild	30 patients	>40	Point prevalence	Healthy volunteers	Volunteers (no history)	39
Conte	2018	Retrospective cohort	Endolymphatic hydrops* (radiology)	Semiquantitative grading method: cut-off: mild	23 ears	Adults	Point prevalence	Asymptomatic side of unilateral definite MD	University hospital	25
Li	2018	Prospective cohort	Endolymphatic hydrops* (radiology)	Semiquantitative grading method: cut-off: mild	178 ears	23-74	Point prevalence	Asymptomatic side of unilateral definite MD	University hospital	26
Yoshida	2018	Prospective cohort	Endolymphatic hydrops (radiology)	Semiquantitative grading method: cut-off: mild	32 ears	24-79	Point prevalence	Asymptomatic side of unilateral definite MD	University hospital	27
Morimoto	2017	Prospective cohort	Endolymphatic hydrops* (radiology)	Semiquantitative grading method: cut-off: mild	29 patients	Adults	Point prevalence	Asymptomatic side of unilateral definite MD	University hospital	28
Ito	2016	Prospective cohort	Endolymphatic hydrops* (radiology)	Semiquantitative grading method: cut-off: mild	32 ears	20-78	Point prevalence	Asymptomatic side of unilateral definite MD	University hospital	29
Wu	2016	Prospective cohort	Endolymphatic hydrops* (radiology)	Semiquantitative grading method: cut-off: mild	54 ears	23-74	Point prevalence	Asymptomatic side of unilateral definite MD	University hospital	30
Pyykko	2013	Cross-sectional and prospective cohort	Endolymphatic hydrops* (radiology)	Semiquantitative grading method: cut-off: mild	45 ears	16-82	Point prevalence	Asymptomatic side of unilateral definite MD	University hospital	31
Liu	2016	Prospective cohort	Endolymphatic hydrops* (radiology)	Semiquantitative grading method: cut-off: mild	30 patients	24-69	Point prevalence	Asymptomatic side of unilateral definite MD	University hospital	32
Shi	2019	Prospective cohort	Endolymphatic hydrops* (radiology)	Semiquantitative grading method: cut-off: mild	198 patients	7-83	Point prevalence	Asymptomatic side of unilateral definite MD	University hospital	33
Shi	2018	Prospective cohort	Endolymphatic hydrops* (radiology)	Semiquantitative grading method: cut-off: mild	154 patients	7-83	Point prevalence	Asymptomatic side of unilateral definite MD	University hospital	34
Anderson	2000	Retrospective cohort	CPA tumor (radiology)	Cerebellopontine tumor on MRI	24246	mean: 56 year	Point prevalence	MRI database (patients recieved MRI for nonneuro-otologic reasons)	University hospital	82
Lin	2005	Retrospective cohort	CPA tumor (radiology)	Cerebellopontine tumor on MRI	46414	mean: 58 year	Point prevalence	MRI database (patients recieved MRI for nonneuro-otologic reasons)	University hospital	83

## Sheet: Meniere's disease
First author	Year	Study design	Feature	Definition	Sample size	Age	Outcome	Population	Source population	Reference
Lopez-Escamez	2014	Prospective multicenter study	Headache	Headache not otherwise specified	119	mean age: 48	Symptom prevalence	Definite MD (1995)	Tertiary referral centres	40
Neff	2012	Retrospective medical record review	Headache	Headache not otherwise specified	55	Unknown	Symptom prevalence	Uni- and bilateral definitive MD (1995)	Medical records	41
Eklund	1999	Cross-sectional	Headache	Headache not otherwise specified	86	19–74	Symptom prevalence	Moderate or severe MD (1985)	Not described	42
Tyrell	2014	Cross-sectional	Tinnitus	Noises (such as ringing or buzzing) in your head or in one or both ears that lasts for more than five minutes	501306	37-73	Current prevalence	Self-reported Meniere	(semi) General population, recruited via GP, surgeries and advertisments	43
Lopez-Escamez	2014	Prospective multicenter study	Tinnitus	Accompanying tinnitus during vertigo attacks	119	mean age: 48	Symptom prevalence	Definite MD (1995)	Tertiary referral centres	40
Neff	2012	Retrospective medical record review	Tinnitus	Tinniuts not otherwise specified	55	Unknown	Symptom prevalence	Uni- and bilateral definitive MD (1995)	Medical records	41
Neff	2012	Retrospective medical record review	Tinnitus	Tinnitus related to vertigo	55	Unknown	Symptom prevalence	Uni- and bilateral definitive MD (1995)	Medical records	41
Wang	2017	Prospective cohort study	Tinnitus	Tinnitus not otherwise specified	37	>20	Symptom prevalence	Definite MD (1995)	Otolaryngology department	44
Brandberg	2011	Prospective cohort study	Tinnitus	Unilateral or bilateral tinnitus	112	mean age: 56.4	Symptom prevalence	Definite MD (1995)	Refered patients	45
Tyrell	2014	Cross-sectional	Hearing loss	Any difficulty with hearing (subjective)	501306	37-73	Current prevalence	Self-reported Meniere	(semi) General population, recruited via GP, surgeries and advertisments	43
Lopez-Escamez	2014	prospective multicenter study	Hearing loss	Accompanying hearing loss (subjective) during vertigo attacks	119	mean age: 48	Symptom prevalence	Definite MD (1995)	Tertiary referral centres	40
Neff	2012	a retrospective medical record review	Hearing loss	Fluctuating hearing loss (subjective)	55	Unknown	Symptom prevalence	Uni- and bilateral definitive MD (1995)	Medical records	41
Neff	2012	a retrospective medical record review	Hearing loss	Progressive hearing loss (subjective)	55	Unknown	Symptom prevalence	Uni- and bilateral definitive MD (1995)	Medical records	41
Brandberg	2011	Prospective cohort study	Hearing loss	Hearing impairment -Unilateral (subjective)	112	mean age: 56.4	Symptom prevalence	Definite MD (1995)	Refered patients	45
Neff	2012	a retrospective medical record review	Otalgia	Otalgia not otherwise specified	55	Unknown	Symptom prevalence	Uni- and bilateral definitive MD (1995)	Medical records	41
Lopez-Escamez	2014	prospective multicenter study	Aural fullness	Accompanying ear presssure during vertigo attacks	119	s 48 ± 13	Symptom prevalence	Definite MD (1995)	Tertiary referral centres	40
Neff	2012	a retrospective medical record review	Aural fullness	Aural fullness not otherwise specified	55	Unknown	Symptom prevalence	Uni- and bilateral definitive MD (1995)	Medical records	41
Neff	2012	a retrospective medical record review	Aural fullness	Aural fullness related to vertigo	55	Unknown	Symptom prevalence	Uni- and bilateral definitive MD (1995)	Medical records	41
Wang	2017	Prospective cohort study	Aural fullness	Aural fullness not otherwise specified	37	>20	Symptom prevalence	Definite MD (1995)	Otolaryngology department	44
Levo	2016	Cross-sectional	Aural fullness	Aural fullness not otherwise specified	691	62.3 years (SD 11.5 years)	Symptom prevalence	Definite or probable MD (1995)	The Finnish Ménière Association	46
Brandberg	2011	Prospective cohort study	Aural fullness	Aural fullness not otherwise specified	112	mean age: 56.4	Symptom prevalence	Definite MD (1995)	Refered patients	45
Brandberg	2011	Prospective cohort study	Migraine	Migraine headache	112	mean age: 56.4	Symptom prevalence	Definite MD (1995)	Refered patients	45
Lopez-Escamez	2014	prospective multicenter study	Migraine	Headache with migrainous features	119	mean age: 48	Symptom prevalence	Definite MD (1995)	Tertiary referral centres	40
Neff	2012	a retrospective medical record review	Migraine	Migrainous sensory symptoms occuring with vestibular symptoms	55	Unknown	Symptom prevalence	Uni- and bilateral definitive MD (1995)	Medical records	41
Ghavami	2016	Retrospective review of prospectively obtained surveys	Migraine	Migrainous headaches	37	18-87	Symptom prevalence	Definite MD (1995)	outpatient clinic of a tertiary medical center	47
Wang	2017	Prospective cohort study	Vertigo	Vertigo not otherwise specified	37	>20	Symptom prevalence	Definite MD (1995)	Otolaryngology department	44
Tyrell	2014	Cross-sectional	Falls	one falls	501306	37-73	one-year prevalence	Self-reported Meniere	(semi) General population, recruited via GP, surgeries and advertisments	43
Tyrell	2014	Cross-sectional	Falls	> one falls	501306	37-73	one-year prevalence	Self-reported Meniere	(semi) General population, recruited via GP, surgeries and advertisments	43
Foster	2016	Review of articles	Endolymphatic hydrops (histology)	Endolymphatic hydrops in any part of the labyrinth except for apical	165	Cadaver	Point prevalence	Definite or probable MD (1995)	Temporal bone collection	3
Merchant	2005	Review of archival temporal bone cases	Endolymphatic hydrops (histology)	Endolymphatic hydrops in any part of the labyrinth except for apical	28	Cadaver	Point prevalence	Definite or probable MD (1995)	Temporal bone collection	9
Sun	2017	Prospective cohort study	Endolymphatic hydrops (radiology)	Methods: 0 none, >1/3 mild, 1/3-1/2 moderate, >2/3 significant, cut off mild	60 ears	26-67	Point prevalence	Definitive MD (2015)	University hospital	12
Conte	2018	Retrospective cohort study	Endolymphatic hydrops (radiology)	Semiquantitative grading method: cut-off: mild	27 ears	mean age: 60.6	Point prevalence	Uni- and bilateral definitive MD (1995-2015)	University hospital	25
Li	2018	Prospective cohort study	Endolymphatic hydrops (radiology)	Semiquantitative grading method: cut-off: mild	178 ears	23-74	Point prevalence	Unilateral definitive MD (1995)	University hospital	26
Yoshida	2018	Prospective cohort study	Endolymphatic hydrops (radiology)	Semiquantitative grading method: cut-off: mild	52 ears	24-74	Point prevalence	Uni- and bilateral definitive MD (1995)	University hospital	27
Morimoto	2017	Prospective cohort study	Endolymphatic hydrops (radiology)	Semiquantitative grading method: cut-off: mild	53 ears	>18	Point prevalence	Uni- and bilateral definitive MD (1995)	University hospital	28
Ito	2016	Prospective cohort study	Endolymphatic hydrops (radiology)	Semiquantitative grading method: cut-off: mild	50 ears	22-78	Point prevalence	Uni- and bilateral definitive MD (1995)	University hospital	29
Wu	2016	Prospective cohort study	Endolymphatic hydrops (radiology)	Semiquantitative grading method: cut-off: mild	54 ears	23-74	Point prevalence	Unilateral definitive MD (1995)	University hospital	30
Pyykko	2013	Cross-sectional and prospective cohort	Endolymphatic hydrops (radiology)	Semiquantitative grading method: cut-off: mild	68 ears	16-82	Point prevalence	Uni- and bilateral definitive MD (1995)	Multicentre evaluation in referral hospital and the Meniere Association	31
Shi	2019	Prospective cohort study	Endolymphatic hydrops (radiology)	Semiquantitative grading method: cut-off: mild	396 ears	7-83	Point prevalence	Unilateral definitive MD (1995)	University hospital	33
Shi	2018	Prospective cohort study	Endolymphatic hydrops (radiology)	Semiquantitative grading method: cut-off: mild	154 patients	7-83	Point prevalence	Unilateral definitive MD (1995)	University hospital	34
Attyé	2017	Prospective cohort study	Endolymphatic hydrops (radiology)	Semiquantitative grading method: cut-off: mild	30 patients	>40	Point prevalence	Unilateral definitive MD (1995)	University hospital	39
Guo	2019	Prospective cohort study	Endolymphatic hydrops (radiology)	Methods: 0 none, >1/3 mild, 1/3-1/2 moderate, >2/3 significant, cut off mild	56 ears	mean age: 50.4	Point prevalence	Unilateral definitive MD	University hospital	48
Okazaki	2017	Retrospective cohort study	Endolymphatic hydrops (radiology)	Semiquantitative grading method: cut-off: mild	28 ears	19-76	Point prevalence	Unilateral definitive MD (2015)	University hospital	49
Okumura	2017	Retrospective cohort study	Endolymphatic hydrops (radiology)	Semiquantitative grading method: cut-off: mild	20 patients	38-78	Point prevalence	Unilateral definitive MD (1995)	University hospital	50
Attyé	2016	Prospective cohort study	Endolymphatic hydrops (radiology)	Semiquantitative grading method: cut-off: mild	68 patients	57.9	Point prevalence	Uni- and bilateral definitive MD	University hospital	51
Conte	2018	Retrospective cohort study	Endolymphatic hydrops (radiology)	Semiquantitative grading method: cut-off: mild	23 ears	mean age: 60.6	Point prevalence	Asymptomatic side of unilateral MD	University hospital	25
Li	2018	Prospective cohort study	Endolymphatic hydrops (radiology)	Semiquantitative grading method: cut-off: mild	178 ears	23-74	Point prevalence	Asymptomatic side of unilateral MD	University hospital	26
Yoshida	2018	Prospective cohort study	Endolymphatic hydrops (radiology)	Semiquantitative grading method: cut-off: mild	32 ears	24-79	Point prevalence	Asymptomatic side of unilateral MD	University hospital	27
Morimoto	2017	Prospective cohort study	Endolymphatic hydrops (radiology)	Semiquantitative grading method: cut-off: mild	29 patients	>18	Point prevalence	Asymptomatic side of unilateral MD	University hospital	28
Ito	2016	Prospective cohort study	Endolymphatic hydrops (radiology)	Semiquantitative grading method: cut-off: mild	32 ears	22-78	Point prevalence	Asymptomatic side of unilateral MD	University hospital	29
Wu	2016	Prospective cohort study	Endolymphatic hydrops (radiology)	Semiquantitative grading method: cut-off: mild	54 ears	23-74	Point prevalence	Asymptomatic side of unilateral MD	University hospital	30
Pyykko	2013	Cross-sectional and prospective cohort	Endolymphatic hydrops (radiology)	Semiquantitative grading method: cut-off: mild	45 ears	16-82	Point prevalence	Asymptomatic side of unilateral MD	Multicentre evaluation in referral hospital and the Meniere Association	31
Liu	2016	Prospective cohort study	Endolymphatic hydrops (radiology)	Semiquantitative grading method: cut-off: mild	30 patients	24-69	Point prevalence	Asymptomatic side of unilateral MD	University hospital	32
Shi	2019	Prospective cohort study	Endolymphatic hydrops (radiology)	Semiquantitative grading method: cut-off: mild	198 patients	7-83	Point prevalence	Asymptomatic side of unilateral MD	University hospital	33
Shi	2018	Pospective cohort study	Endolymphatic hydrops (radiology)	Semiquantitative grading method: cut-off: mild	154 patients	7-83	Point prevalence	Asymptomatic side of unilateral MD	University hospital	34
Pyykko	2013	Cross-sectional and prospective cohort	Endolymphatic hydrops (radiology)	Semiquantitative grading method: cut-off: mild	17 patients	16-82	Point prevalence	Vestibular MD	Multicentre evaluation in referral hospital and the Meniere Association	31
Pyykko	2013	Cross-sectional and prospective cohort	Endolymphatic hydrops (radiology)	Semiquantitative grading method: cut-off: mild	43 patients	16-82	Point prevalence	Cochlear MD	Multicentre evaluation in referral hospital and the Meniere Association	31
Nakada	2014	Prospective cohort study	Endolymphatic hydrops (radiology)	Semiquantitative grading method: cut-off: mild	7 patients	mean age: 47	Point prevalence	Vestibular MD	University hospital	36
Kato	2012	Prospective cohort study	Endolymphatic hydrops (radiology)	Semiquantitative grading method: cut-off: mild	56 ears	24-86	Point prevalence	Vestibular MD	University hospital	37
Kato	2012	Prospective cohort study	Endolymphatic hydrops (radiology)	Semiquantitative grading method: cut-off: mild	56 ears	24-86	Point prevalence	Cochlear MD	University hospital	37
Teranishi	2009	Prospective cohort study	Endolymphatic hydrops (radiology)	Semiquantitative grading method: cut-off: mild	8 patients	31-69	Point prevalence	Cochlear MD	University hospital	38

## Sheet: Vestibular schwannoma
First author	Year	Study design	Feature	Definition	Sample size	Age	Outcome	Population	Source population	Reference
Kentala	2001	Cross-sectional	Headache	Headache not otherwise specified	122 patients	13-73	Symptom prevalence	Vestibular schwanomma	University hospital	52
Selesnick	1993	Retrospective study	Headache	Headache with new onset or change in the usual headache pattern	126 patients	Not desribed	Symptom prevalence	Vestibular schwanomma	University hospital	53
Wiegand	1989	Retrospective cohort	Headache	Headache not otherwise specified	541 patients	mean age 52	Symptom prevalence	Vestibular schwanomma	Multiple institutes	54
Mathew	1978	Retrospective observational	Headache	Headache not otherwise specified	206 patients	Not desribed	Symptom prevalence	Vestibular schwanomma	Mayo clinic	55
Van Leeuwen	1995	Retrospective observational	Headache	Headache not otherwise specified	164 patients	17-79 year	Symptom prevalence	Vestibular schwanomma	University hospital	56
Mathew	1978	Retrospective observational	Hearing loss	Hearing loss not otherwise specified	206 patients	Not desribed	Symptom prevalence	Vestibular schwanomma	Mayo clinic	55
Van Leeuwen	1995	Retrospective observational	Hearing loss	Hearing loss not otherwise specified	164 patients	17-79 year	Symptom prevalence	Vestibular schwanomma	University hospital	56
Wiegand	1989	Retrospective cohort	Hearing loss	Unilateral hearing loss	541 patients	mean age 52	Symptom prevalence	Vestibular schwanomma	Multiple institutes	54
Kentale	2001	Cross-sectional	Hearing loss	Objective hearing loss N.O.S	122 patients	13-73	Symptom prevalence	Vestibular schwanomma	University hospital	52
Selesnick	1993	Retrospective study	Hearing loss	Subjective hearing loss at tumor side	126 patients	Not desribed	Symptom prevalence	Vestibular schwanomma	University hospital	53
Wiegand	1989	Retrospective cohort	Tinnitus	Tinnitus not otherwise specified	541 patients	mean age 52	Symptom prevalence	Vestibular schwanomma	Multiple institutes	52
Van Leeuwen	1995	Retrospective observational	Tinnitus	Tinnitus not otherwise specified	164 patients	17-79 year	Symptom prevalence	Vestibular schwanomma	University hospital	56
Mathew	1978	Retrospective observational	Tinnitus	Tinnitus not otherwise specified	206 patients	Not desribed	Symptom prevalence	Vestibular schwanomma	Mayo clinic	55
Kentale	2001	Cross-sectional	Tinnitus	Tinnitus not otherwise specified	122 patients	13-73	Symptom prevalence	Vestibular schwanomma	University hospital	52
Selesnick	1993	Retrospective study	Tinnitus	Tinnitus in the ipsilateral ear of the tumor	126 patients	Not desribed	Symptom prevalence	Vestibular schwanomma	University hospital	53
Mathew	1978	Retrospective observational	Dizziness	Dizziness not otherwise specified	206 patients	Not desribed	Symptom prevalence	Vestibular schwanomma	Mayo clinic	55
Selesnick	1993	Retrospective study	Dizziness	Desequilibrium	126 patients	Not desribed	Symptom prevalence	Vestibular schwanomma	University hospital	53
Van Leeuwen	1995	Retrospective observational	Dizziness	Vertigo/unstediness/dizziness combined	164 patients	17-79 year	Symptom prevalence	Vestibular schwanomma	University hospital	56
Mathew	1978	Retrospective observational	Vertigo	Vertigo not otherwise specified	206 patients	Not desribed	Symptom prevalence	Vestibular schwanomma	Mayo clinic	55
Kentale	2001	Cross-sectional	Vertigo	Vertigo not otherwise specified	122 patients	13-73	Symptom prevalence	Vestibular schwanomma	University hospital	52
Selesnick	1993	Retrospective study	Vertigo	Desequilibrium	126 patients	Not desribed	Symptom prevalence	Vestibular schwanomma	University hospital	53
Kentale	2001	Cross-sectional	Migraine	Diagnostic criteria (migraine)	122 patients	13-73	Symptom prevalence	Vestibular schwanomma	University hospital	52
Van Leeuwen	1995	Retrospective observational	Otalgia	Otalgia not otherwise specified	164 patients	17-79 year	Symptom prevalence	Vestibular schwanomma	University hospital	56
Wiegand	1989	Retrospective cohort	Aural fullness	ear presure not otherwise specified	541 patients	mean age 52	Symptom prevalence	Vestibular schwanomma	Multiple institutes	54
Hlzll	2016	Comparative human temporal bone study.	Endolymphatic hydops (histology)	Hydrops was considered to be present if there was distension of the membranous walls of the saccule, utricle, or ampullae (vestibular) or of Reissner’s membrane (cochlear).	12 patients	44-86	Point prevalence	Vestibular schwanomma	temporal bone collection at the University of Minnesota	21
Mahmud	2003	Comparative human temporal bone study.	Endolymphatic hydops (histology)	Hydrops not specified	11 patients	53-84	Point prevalence	Vestibular schwanomma	e National Temporal Bone, Hearing, and Balance Pathology ResourceRegistry.l	24
Karch-Georges	2019	Case-control study	Endolymphatic hydrops (radiology)	Methods: Saccule measurements (no contrast)	183 patients	Adults	Point prevalence	Vestibular schwanomma	University hospital	18
Nagawana	2011	Retrospective cohort	Endolymphatic hydrops (radiology)	Methods: Nakashima, cut-off significant	13 patients	26-77	Point prevalence	Vestibular schwanomma	University hospital	19

## Sheet: Vestibular Migraine
First author	Year	Study design	Feature	Definition	Sample size	Age	Outcome	Population	Source population	Reference
Neff	2012	a retrospective medical record review	Headache	Headache not otherwise specified	55	Unknown	Symptom prevalence	Definite VM	Medical records	41
Lopez-Escamez	2014	prospective multicenter study	Headache	Headache not otherwise specified	119	mean age: 48	Symptom prevalence	Definite VM	Tertiary referral centres	40
Neff	2012	Retrospective medical record review	Hearing loss	Fluctuating hearing loss	55	Unknown	Symptom prevalence	Definite VM	Medical records	41
Neff	2012	Retrospective medical record review	Hearing loss	Progressive hearing loss (subjective)	55	Unknown	Symptom prevalence	Definite VM	Medical records	41
Teggi	2017	Cross-sectional observational multicentric study	Hearing loss	Hearing loss not otherwise specified	252	19-76	Symptom prevalence	Definite VM	In different centers in Italy and Spain	57
Van Esch	2017	Prospective cohort study.	Hearing loss	Symmetrical + asymmetrical	16	mean age: 55.5	Symptom prevalence	Definite VM	Tertiary referral center.	58
Lopez-Escamez	2014	prospective multicenter study	Tinnitus	Accompanying tinnitus during vertigo attacks	119	mean age: 48	Symptom prevalence	Definite VM	Tertiary referral centres	40
Neff	2012	a retrospective medical record review	Tinnitus	N.O.S.	55	Unknown	Symptom prevalence	Definite VM	Medical records	41
Neff	2012	a retrospective medical record review	Tinnitus	Tinnitus related to vertigo (releative)	55	Unknown	Symptom prevalence	Definite VM	Medical records	41
Teggi	2017	cross-sectional observational multicentric study	Tinnitus	Accompanying symptoms of tinnitus sometimes	252	19-76	Symptom prevalence	Definite VM	in different centers in Italy and Spain	57
Van Esch	2017	Prospective cohort study.	Tinnitus	Symmetrical + asymmetrical	16	mean age: 55.5	Symptom prevalence	Definite VM	Tertiary referral center.	58
Neff	2012	a retrospective medical record review	Otalgia	N.O.S.	55	Unknown	Symptom prevalence	Definite VM	Medical records	41
Lopez-Escamez	2014	prospective multicenter study	Headache, migraine type	headache with migrainous features	119	mean age: 48	Symptom prevalence	Definite VM	Tertiary referral centres	40
Neff	2012	a retrospective medical record review	Headache, migraine type	Migrainous sensory symptoms occuring with vestibular symptoms	55	Unknown	Symptom prevalence	Definite VM	Medical records	41
Van Esch	2017	Prospective cohort study.	Headache, migraine type	Migraine syndrome according to ICHD criteria	16	mean age: 55.5	Symptom prevalence	Definite VM	Tertiary referral center.	58
Lopez-Escamez	2014	prospective multicenter study	Aural fullness	Pressure of ear during vertigo attacks	119	mean age: 48	Symptom prevalence	Definite VM	Tertiary referral centres	40
Neff	2012	a retrospective medical record review	Aural fullness	N.O.S.	55	Unknown	Symptom prevalence	Definite VM	Medical records	41
Neff	2012	a retrospective medical record review	Aural fullness	Aural fullness related to vertigo (relative)	55	Unknown	Symptom prevalence	Definite VM	Medical records	41
Teggi	2017	cross-sectional observational multicentric study	Aural fullness	Accompanying aural fullness sometimes	252	19-76	Symptom prevalence	Definite VM	In different centers in Italy and Spain	57
Van Esch	2017	Prospective cohort study.	Aural fullness	Symmetrical + asymmetrical	16	mean age: 55.5	Symptom prevalence	Definite VM	Tertiary referral center.	58
Teggi	2017	cross-sectional observational multicentric study	Vertigo	Internal vertigo : sensation of spinning or other false sensations such as swaying, tilting	252	19-76	Symptom prevalence	Definite VM	In different centers in Italy and Spain	57
Nakada	2014	Prospective cohort	Endolymphatic hydrop (radiology)	Methods: Nakashima, cut-off mild	14 ears	mean age: 46	Point prevalence	Definite VM	Not described	36
Gurkov	2014	Prospective cohort	Endolymphatic hydrops (radiology)	Methods: Nakashima, cut-off mild	19 patients	31-77	Point prevalence	Definite or probable VM with auditory symptoms	University hospital	59
Sun	2017	Prospective cohort	Endolymphatic hydrop (radiology)	Methods: 0 none, >1/3 mild, 1/3-1/2 moderate, >2/3 significant, cut off mild	60 ears	26-67	Point prevalence	Definite or probable VM	University hospital	12
